# Supplementary material for: Prevalence, Treatment Patterns, and Outcomes of Individuals with EGFR Positive Metastatic Non-Small Cell Lung Cancer in a Canadian Real-World Setting: A Comparison of Exon 19 Deletion, L858R, and Exon 20 Insertion EGFR Mutation Carriers
Source: Curr Oncol. 2022 Sep 30;29(10):7198–208. doi: 10.3390/curroncol29100567 (PMC9600059; doi:10.3390/curroncol29100567)
Supplement: Supplementary file 1 [file curroncol-29-00567-s001.zip]

Archive with 1 entries (1 files):
- curroncol-1876861-supplement.pdf
